# Supplementary material for: Novel Influenza Vaccines: From Research and Development (R&D) Challenges to Regulatory Responses
Source: Vaccines (Basel). 2023 Oct 9;11(10):1573. doi: 10.3390/vaccines11101573 (PMC10610648; doi:10.3390/vaccines11101573)
Supplement: Supplementary file 1 [file vaccines-11-01573-s001.zip]

Archive with 1 entries (1 files):
- vaccines-2607534-supplementary.pdf
